# Supplementary material for: Analysis of Genetic Alterations in Ocular Adnexal Mucosa-Associated Lymphoid Tissue Lymphoma With Whole-Exome Sequencing
Source: Front Oncol. 2022 Mar 11;12:817635. doi: 10.3389/fonc.2022.817635 (PMC8962736; doi:10.3389/fonc.2022.817635)
Supplement: Supplementary file 1 [file Table_1.xlsx]

## Sheet: Supplemental Table 1
sample NO.	Age	Sex	stage	Site	Laterality	Treatment after surgery	Clinical outcome	Observation period (months)	Serum LDH 106-211 U/L	CD20	Pax-5	CD5	CD10	CD23	cyclinD1	Bcl-2	Bcl-6	IgH gene rearrangement	Ig κ	Ig λ	Ki-67,%	IGLL5
OL-1	70	Female	II	Orbita	Right	Radiotherapy+Immunochemotherapy	Relapse	63	169	++	+	+	-	+	-	-	-	ND	+/-	++	30	mutant
OL-2	53	Female	IV	Orbita	Right	Radiotherapy+Immunochemotherapy	Relapse	38.4667	124	+	+/-	-	-	-	-	+	-	+	+	-	20-30	mutant
OL-3	55	Male	I	Orbita	Right	Immunochemotherapy	Remission	64.8	144	++	++	+	-	ND	-	++	-	-	+/-	+/-	5	wildtype
OL-4	56	Female	IV	Orbita	Right	Radiotherapy+Immunochemotherapy	Remission	83.7333	209	++	+	-	-	FDC+	-	+	-	+	-	+	8	wildtype
OL-5	64	Male	II	Orbita	Left	Radiotherapy	Remission	77.9	121	+	+	-	+	+	-	+	+/-	-	+/-	+/-	5-10	mutant
OL-6	65	Female	II	Conjunctiva	Right	Radiotherapy	Dead of other causes	18.3333	141	++	+	-	-	FDC+	-	+	+/-	-	ND	ND	5	wildtype
OL-7	66	Male	I	Orbita	Right	Radiotherapy	Remission	71.0333	119	++	+	-	-	FDC+	-	++	-	-	ND	ND	5	wildtype
OL-8	46	Female	I	Orbita	Left	Watch and wait	Relapse	62.6667	193	++	++	-	-	FDC+	-	+	-	ND	ND	ND	10	wildtype
OL-9	64	Male	I	Orbita	Left	Immunochemotherapy	Remission	74.3	187	++	+	-	-	FDC+	-	++	-	-	-	-	10	wildtype
OL-10	63	Male	I	Conjunctiva	Right	Immunochemotherapy	Remission	75.4667	132	+	+	-	-	-	-	+	-	-	ND	ND	6	wildtype
OL-11	82	Male	I	Orbita	Left	Radiotherapy	Remission	66.9	134	++	++	-	-	FDC+	-	++	-	+	ND	ND	10	mutant
OL-12	56	Male	I	Conjunctiva	Right	Watch and wait	Relapse	55.7	115	++	++	-	-	FDC+	-	+	-	+	+	-	15	mutant
OL-13	48	Male	I	Orbita	Right	Watch and wait	Remission	72.2333	147	++	++	-	-	FDC+	-	+	-	+	-	+	10	wildtype
OL-14	59	Male	I	Orbita	Left	Watch and wait	Remission	75.7667	154	+	+	-	-	FDC+	-	+	-	+	+	+	5	wildtype
OL-15	64	Female	I	Orbita	Left	Radiotherapy	Remission	70.2333	166	++	++	+	-	+/-	-	++	-	ND	ND	ND	8	wildtype
OL-16	41	Female	I	Lacrimal gland	Right	Watch and wait	Remission	51.5333	133	+	+	-	-	ND	-	ND	ND	ND	-	+	5	wildtype
OL-17	60	Male	I	Orbita	Right	Watch and wait	Remission	69.2	170	++	++	+	-	+	-	++	+/-	+	+	-	8	wildtype
OL-18	33	Female	I	Conjunctiva	Left	Radiotherapy	Remission	73.3667	172	+	+	-	-	ND	-	+	-	-	ND	ND	5-10	wildtype
OL-19	71	Male	I	Lacrimal gland	Left	Radiotherapy	Remission	50.5333	145	+	+	-	-	-	-	+	-	+	-	-	10-15	wildtype
OL-20	46	Female	I	Orbita	Right	Watch and wait	Remission	74.1	142	++	+	-	-	FDC+	-	+	-	ND	++	+	20	wildtype
OL-21	54	Male	I	Orbita	Left	Immunochemotherapy	Remission	72.9667	211	++	++	+	-	ND	-	++	-	+	ND	ND	5	wildtype
LDH: lactate dehydrogenase
ND: No Data
FDC: follicular dendritic cells
