# Supplementary material for: Analysis of Genetic Alterations in Ocular Adnexal Mucosa-Associated Lymphoid Tissue Lymphoma With Whole-Exome Sequencing
Source: Front Oncol. 2022 Mar 11;12:817635. doi: 10.3389/fonc.2022.817635 (PMC8962736; doi:10.3389/fonc.2022.817635)
Supplement: Supplementary file 3 [file Table_3.xlsx]

## Sheet: Supplemental Table 3
study		Cani, the USA 2016 (n=20)	Cascione, Switzerland 2019 (n=20)	Vela, Switzerland 2020 (n=34)	Johansson, Germany 2017 (n=63)	Johansson, Germany 2020 (n=82)	Jung, South Korea 2017 (n=48)	S.Moody, China 2018 (n=115)	this study China 2021 (n=21)
porpotion of mutations or genomic alteration	TNFAIP3	-	0.45	0.323529	0.269841	0.5	0.54	0.356522	0.380952
	IGLL5	-	-	0.08	-	-	-	-	0.24
	CREBBP	-	0.25	0.0882353	-	0.134146	0.17	-	0.0952381
	KMT2D	-	0.15	0.18	0.222222	-	0.06	-	0.0952381
	MYD88	0.25	0.2	0.0882353	0.190476	-	0.04	0.0695652	0.0952381
	TBL1XR1	-	-	0.147059	-	0.146341	0.19	0.0608696	0.047619
	TET2	-	0.15	0.0294118	-	-	-	0.0434783	0
	BCL10	-	-	0.09	0.09	-	0.04	-	0
	TP53	0	-	0.0588235	0.0793651	-	-	0.0173913	0
	NOTCH1	0.05	-	0	0.0793651	-	0.06	0.0173913	0
	CD79B	-	-	-	0.015873	-	0.04	0.02	0
	CXCR4	-	-	0.0294118	-	0.0243902	0.04	-	0
	CARD11	-	-	-	0.015873	-	0.04	0	0
	NF1	0	-	-	-	0.0243902	-	-	0
	LRP1B	-	0.25	-	-	-	0.06	-	0
	SPEN	0	0.1	-	-	-	-	-	0
	PTEN	0	-	0	-	-	-	-	0
	EZH2	0	-	0	-	-	-	-	0
	ATM	0	-	0.03	-	-	-	-	0
	CD79A	-	-	-	-	-	-	0	0
	TNFRSF14	-	-	0.03	-	-	-	0.05	0
	NOTCH2	-	0.15	-	0.08	-	-	-	0
	EP300	-	0.2	0.03	-	-	-	-	0
	PRDM1	-	0.15	0.0294118	-	-	-	-	0
	JAK3	-	-	0	-	0.11	-	-	0
	ACTG1	-	-	0.0294118	-	0.04	-	-	0
number of cases(OAML)		20	20	34	63	82	48	115	21
tissues for DNA extraction		FFPE	fresh frozen	FFPE	FFPE	FFPE	FFPE	FFPE	fresh frozen
methods	WES	-	-	-	-	8	-	-	21
	WGS	-	-	-	-	6	10	-	-
	targeted sequencing	20	20	36*	63	82	38	115	-
country		the USA	Switzerland	Switzerland	Germany	Germany	South Korea	China	China
*two OAML cases have bilateral involvement
